# Supplementary material for: Moulting behaviour in the trilobite Oryctocephalus indicus (Reed, 1910) from the Cambrian Miaolingian Series (Wuliuan Stage) of Jianhe, South China
Source: PeerJ. 2023 Dec 12;11:e16440. doi: 10.7717/peerj.16440 (PMC10722983; doi:10.7717/peerj.16440)
Supplement: File S1 — Prefix: GTBM= Miaobanpo section, Jianhe Country, Guizhou province, South China. [file peerj-11-16440-s001.xlsx]

## Sheet: File S1
Oryctocephalus indicus (Reed, 1910) from the Miaobanpo section, Balang Village, Jianhe County, Guizhou Province, China.
Serial number	moult configuration	Repository number	Number of thoracic segment	Length of thoracopygon (mm)
1	Axial shield	GTBM9-2-1508	12	7.269
2		GTBM9-5-827	10	2.876
3	Harrington’ configuration	GTBM9-1-752	10	2.607
4		GTBM9-2-4316	11	3.215
5	Somersault’ configuration	GTBM9-2-2046	11	6.436
6		GTBM9-5-906	9	1.545
7		GTBM9-5-1024	11	5.988
8		GTBM9-5-1601	9	3.423
9	Type Ⅰ of Henningsmoen’ configuration	GTBM9-3-3706	12	7.974
10		GTBM9-5-2356	12	8.779
11		GTBM12-313	12	6.231
12		GTBM16-437	11	7.764
13		GTBM17-1866	11	6.294
14		GTBM17-2403	11	5.845
15		GTBM18-2-265	10	5.181
16	Type Ⅱ of Henningsmoen’ configuration	GTBM8-5-780	11	4.814
17		GTBM8-5-828	10	4.035
18		GTBM9-1-3039	12	9.954
19		GTBM9-2-56	11	3.694
20		GTBM9-2-3236	12	8.003
21		GTBM9-2-3745	12	9.829
22		GTBM9-2-4282	12	4.523
23		GTBM9-3-888	12	6.009
24		GTBM9-3-1471	12	5.942
25		GTBM9-3-3018	11	5.171
26		GTBM9-3-5124	11	7.96
27		GTBM9-3-11113	10	4.506
28		GTBM9-4-927	12	4.997
29		GTBM9-4-3707	11	8.06
30		GTBM9-5-87	12	5.685
31		GTBM9-5-1200	12	5.58
32		GTBM9-5-2917	11	10.676
33		GTBM9-5-4029	11	6.295
34		GTBM9-5-4243	12	8.734
35		GTBM9-5-5213	11	4.686
36		GTBM10-649	11	6.402
37		GTBM11-816	11	4.956
38		GTBM16-100	10	7.579
39		GTBM16-1066	11	4.493
40		GTBM16-1129	11	3.78
41		GTBM16-2252	11	7.028
42		GTBM16-2534	11	7.605
43		GTBM16-2543	10	5.765
44		GTBM16-2549	11	4.92
45		GTBM16-2603	10	7.114
46		GTBM17-115	11	13.533
47		GTBM17-158	11	7.606
48		GTBM17-306	12	6.688
49		GTBM17-363	12	5.316
50		GTBM17-403	12	8.193
51		GTBM17-899	11	7.677
52		GTBM17-925	11	9.069
53		GTBM17-974	12	12.417
54		GTBM17-984	12	14.539
55		GTBM17-1083	12	8.134
56		GTBM17-1240	12	4.940
57		GTBM17-1286	11	5.108
58		GTBM17-1792	10	3.84
59		GTBM17-2006	10	5.771
60		GTBM17-2152	11	8.188
61		GTBM17-2610	12	11.554
62		GTBM17-2647	12	4.948
63		GTBM17-2715	12	11.761
64		GTBM17-2796	11	3.51
65		GTBM17-3323	12	8.943
66		GTBM17-3740	12	7.732
67		GTBM17-6512	11	4.794
68		GTBM17-25174	11	5.039
69		GTBM17-25185	12	7.47
70		GTBM17-25196	11	8.305
71		GTBM17-25245	11	9.783
72		GTBM18-1	11	7.342
73		GTBM18-234	10	7.444
74	Type Ⅲ of Henningsmoen’ configuration	GTBM8-5-832	12	3.553
75		GTBM8-5-1298	12	5.041
76		GTBM9-2-3075	11	5.155
77		GTBM9-3-2110	12	5.391
78		GTBM9-3-2560	10	4.181
79		GTBM9-3-4004	11	3.558
80		GTBM9-4-1529	11	8.474
81		GTBM9-4-2051	12	5.679
82		GTBM9-5-1943	7	2.971
83		GTBM9-5-3843	11	4.537
84		GTBM9-5-4110	11	6.196
85		GTBM16-370	11	9.406
86		GTBM16-1261	11	5.313
87		GTBM17-457	12	8.633
88		GTBM17-2432	10	5.092
Prefix: GTBM= Miaobanpo section, Jianhe Country, Guizhou province, South China
